# Supplementary material for: Preoperative Serum Sodium Level as a Prognostic and Predictive Biomarker for Adjuvant Therapy in Esophageal Cancer
Source: Front Oncol. 2021 Jan 21;10:555714. doi: 10.3389/fonc.2020.555714 (PMC7858663; doi:10.3389/fonc.2020.555714)
Supplement: Supplementary file 2 [file DataSheet_2.xlsx]

## Sheet: Table S1
Supplementary Table S1. Univariate Cox regression for whole study cohort
		OS			DFS
Variables	Levels	HR(95%CI)	pvalue		HR(95%CI)	pvalue
Age
	<65ys	1(reference)			1(reference)
	>=65ys	1.15(1.01-1.31)	0.0415		1.05(0.93-1.19)	0.453
Sex
	Male	1(reference)			1(reference)
	Female	0.63(0.53-0.76)	1.04e-06		0.62(0.52-0.74)	7.8e-08
KPS
	90-100	1(reference)			1(reference)
	70-80	1.16(1.01-1.33)	0.0327		1.16(1.02-1.32)	0.0236
Tumor loc.
	upper	1(reference)			1(reference)
	middle	0.92(0.79-1.07)	0.273		0.92(0.8-1.06)	0.24
	lower	0.87(0.72-1.05)	0.144		0.85(0.71-1.02)	0.0793
Histology
	SCC	1(reference)			1(reference)
	ADC	0.8(0.36-1.78)	0.58		0.94(0.47-1.89)	0.866
	Neur.C	2.37(1.42-3.95)	0.000912		2.49(1.52-4.08)	0.0003
	others	1.18(0.72-1.94)	0.502		1.65(1.07-2.55)	0.0229
Differentiation
	G1	1(reference)			1(reference)
	G2	1.44(1.19-1.74)	0.000189		1.33(1.11-1.59)	0.00201
	G3	1.53(1.27-1.85)	8.41e-06		1.5(1.26-1.79)	6.51e-06
Surgical margin
	R0	1(reference)			1(reference)
	R1	1.44(1.05-1.98)	0.0238		1.45(1.08-1.96)	0.014
	R2	2.49(1.49-4.15)	0.000476		3.27(2.08-5.16)	3.33e-07
Varscular invasion
	No	1(reference)			1(reference)
	Yes	1.74(1.5-2.03)	5.41e-13		1.71(1.48-1.98)	3.12e-13
Neural invasion
	No	1(reference)			1(reference)
	Yes	1.59(1.37-1.85)	7.36e-10		1.57(1.36-1.81)	6.4e-10
Node sected number
	>=10	1(reference)			1(reference)
	<10	1.29(1.05-1.58)	0.0151		1.25(1.03-1.53)	0.0271
pTNM
	IA	1(reference)			1(reference)
	IB	1.82(0.56-5.95)	0.32		1.51(0.54-4.26)	0.431
	IIA	2.71(0.85-8.6)	0.0904		2.53(0.93-6.88)	0.0695
	IIB	4.78(1.52-15.04)	0.00738		4.28(1.59-11.57)	0.0041
	IIIA	5.88(1.85-18.72)	0.00273		4.56(1.66-12.53)	0.00322
	IIIB	9.43(3.03-29.37)	0.000108		7.84(2.93-20.97)	4.15e-05
	IVA	17.83(5.7-55.8)	7.5e-07		14.58(5.41-39.24)	1.14e-07
	IVB	21.96(5.24-91.94)	2.35e-05		20.82(5.58-77.6)	6.13e-06
Adjuvant therapy
	No	1(reference)			1(reference)
	Yes	0.93(0.82-1.07)	0.313		1.11(0.98-1.26)	0.112
NLR
	<2.6	1(reference)			1(reference)
	>=2.6	1.2(1.06-1.37)	0.00544		1.18(1.04-1.33)	0.01
LMR
	<3.94	1(reference)			1(reference)
	>=3.94	0.75(0.66-0.85)	1.26e-05		0.75(0.66-0.85)	4.99e-06
Serum sodium
	Normal	1(reference)			1(reference)
	Hyponatremia	2.32(1.59-3.39)	1.18e-05		2.07(1.42-3.01)	0.000153
	Hypernatremia	1.32(0.95-1.83)	0.0926		1.26(0.92-1.72)	0.146

## Sheet: Table S2
Supplementary Table S2. Characteristics of patients and tumors by quartiles of normal serum sodium levels
			Quartiles of normal serum sodium
Variables	Levels	All	Q1	Q2	Q3	Q4	pvalue
Age							0.475
	< 65ys	1232(60.51)	321(61.7)	312(62.7)	301(59.1)	298(58.5)
	>= 65ys	804(39.49)	199(38.3)	186(37.3)	208(40.9)	211(41.5)
Sex							<0.001
	Male	1655(81.29)	450(86.5)	415(83.3)	405(79.6)	385(75.6)
	Female	381(18.71)	70(13.5)	83(16.7)	104(20.4)	124(24.4)
KPS							0.465
	90-100	1256(61.69)	331(63.7)	308(61.8)	317(62.3)	300(58.9)
	70-80	780(38.31)	189(36.3)	190(38.2)	192(37.7)	209(41.1)
Tumor loc.							0.642
	upper	524(25.74)	146(28.1)	131(26.3)	117(23)	130(25.5)
	middle	1087(53.39)	263(50.6)	267(53.6)	282(55.4)	275(54)
	lower	425(20.87)	111(21.3)	100(20.1)	110(21.6)	104(20.4)
Histology							0.005
	SCC	1974(96.95)	509(97.9)	487(97.8)	492(96.7)	486(95.5)
	ADC	16(0.79)	4(0.8)	6(1.2)	2(0.4)	4(0.8)
	Neur.C	17(0.83)	5(1)	4(0.8)	5(1)	3(0.6)
	others	29(1.42)	2(0.4)	1(0.2)	10(2)	16(3.1)
Differentiation							0.639
	G1	405(19.89)	111(21.3)	84(16.9)	106(20.8)	104(20.4)
	G2	808(39.69)	198(38.1)	209(42)	200(39.3)	201(39.5)
	G3	823(40.42)	211(40.6)	205(41.2)	203(39.9)	204(40.1)
Surgical margin							0.674
	R0	1946(95.58)	493(94.8)	476(95.6)	490(96.3)	487(95.7)
	R1	65(3.19)	20(3.8)	18(3.6)	11(2.2)	16(3.1)
	R2	25(1.23)	7(1.3)	4(0.8)	8(1.6)	6(1.2)
Varscular invasion							0.857
	No	1662(81.63)	430(82.7)	408(81.9)	413(81.1)	411(80.7)
	Yes	374(18.37)	90(17.3)	90(18.1)	96(18.9)	98(19.3)
Neural invasion							0.42
	No	1625(79.81)	408(78.5)	396(79.5)	402(79)	419(82.3)
	Yes	411(20.19)	112(21.5)	102(20.5)	107(21)	90(17.7)
Node sected number							0.485
	>=10	1854(91.06)	472(90.8)	457(91.8)	469(92.1)	456(89.6)
	<10	182(8.94)	48(9.2)	41(8.2)	40(7.9)	53(10.4)
pTNM							0.003
	IA	29(1.42)	8(1.5)	6(1.2)	9(1.8)	6(1.2)
	IB	196(9.63)	33(6.3)	43(8.6)	55(10.8)	65(12.8)
	IIA	339(16.65)	86(16.5)	65(13.1)	98(19.3)	90(17.7)
	IIB	345(16.94)	98(18.8)	77(15.5)	88(17.3)	82(16.1)
	IIIA	142(6.97)	25(4.8)	39(7.8)	28(5.5)	50(9.8)
	IIIB	742(36.44)	199(38.3)	200(40.2)	179(35.2)	164(32.2)
	IVA	238(11.69)	70(13.5)	66(13.3)	51(10)	51(10)
	IVB	5(0.25)	1(0.2)	2(0.4)	1(0.2)	1(0.2)
Adjuvant therapy							0.257
	No	1281(62.92)	336(64.6)	296(59.4)	330(64.8)	319(62.7)
	Yes	755(37.08)	184(35.4)	202(40.6)	179(35.2)	190(37.3)
NLR							0.222
	<2.6	1012(49.71)	238(45.8)	252(50.6)	261(51.3)	261(51.3)
	>=2.6	1024(50.29)	282(54.2)	246(49.4)	248(48.7)	248(48.7)
LMR							<0.001
	<3.94	1012(49.71)	301(57.9)	256(51.4)	237(46.6)	218(42.8)
	>=3.94	1024(50.29)	219(42.1)	242(48.6)	272(53.4)	291(57.2)

## Sheet: Table S3
Supplementary Table S3. Baseline characteristics between patients receiving S alone and S+CT/CCRT
		Before PSM				After PSM
Variables	Levels	S alone	S+CT/CCRT	pvalue		S alone	S+CT/CCRT	pvalue
Age				3.45e-15				0.0822046
	< 65ys	735(54.2)	570(71.4)			536(67.3)	569(71.4)
	>= 65ys	622(45.8)	228(28.6)			261(32.7)	228(28.6)
Sex				0.00149138				1
	Male	1073(79.1)	676(84.7)			674(84.6)	675(84.7)
	Female	284(20.9)	122(15.3)			123(15.4)	122(15.3)
KPS				3.61e-10				0.173851
	90-100	910(67.1)	426(53.4)			454(57)	426(53.5)
	70-80	447(32.9)	372(46.6)			343(43)	371(46.5)
Tumor loc.				1.96e-08				0.0782707
	upper	396(29.2)	160(20.1)			183(23)	160(20.1)
	middle	722(53.2)	426(53.4)			439(55.1)	426(53.5)
	lower	239(17.6)	212(26.6)			175(22)	211(26.5)
Histology				0.756274				0.377338
	SCC	1318(97.1)	769(96.4)			776(97.4)	768(96.4)
	ADC	10(0.7)	7(0.9)			8(1)	7(0.9)
	Neur.C	11(0.8)	7(0.9)			6(0.8)	7(0.9)
	others	18(1.3)	15(1.9)			7(0.9)	15(1.9)
Differentiation				0.00585924				0.081641
	G1	294(21.7)	134(16.8)			147(18.4)	134(16.8)
	G2	543(40)	312(39.1)			343(43)	312(39.1)
	G3	520(38.3)	352(44.1)			307(38.5)	351(44)
Surgical margin				0.800614				0.557952
	R0	1299(95.7)	761(95.4)			757(95)	760(95.4)
	R1	41(3)	28(3.5)			26(3.3)	28(3.5)
	R2	17(1.3)	9(1.1)			14(1.8)	9(1.1)
Varscular invasion				8.2e-06				0.273614
	No	1151(84.8)	615(77.1)			634(79.5)	615(77.2)
	Yes	206(15.2)	183(22.9)			163(20.5)	182(22.8)
Neural invasion				0.00269959				0.720596
	No	1113(82)	611(76.6)			618(77.5)	611(76.7)
	Yes	244(18)	187(23.4)			179(22.5)	186(23.3)
Node sected number				0.00362301				0.533502
	>=10	1215(89.5)	745(93.4)			751(94.2)	744(93.4)
	<10	142(10.5)	53(6.6)			46(5.8)	53(6.6)
pTNM				5.6e-23				0.421107
	IA	31(2.3)	0(0)			0(0)	0(0)
	IB	179(13.2)	26(3.3)			38(4.8)	26(3.3)
	IIA	244(18)	106(13.3)			110(13.8)	106(13.3)
	IIB	241(17.8)	120(15)			121(15.2)	120(15.1)
	IIIA	88(6.5)	68(8.5)			62(7.8)	68(8.5)
	IIIB	424(31.2)	370(46.4)			342(42.9)	370(46.4)
	IVA	144(10.6)	108(13.5)			124(15.6)	107(13.4)
	IVB	6(0.4)	0(0)			0(0)	0(0)

## Sheet: Table S4
Supplementary Table S4. Cox regression for adjuvant therapy by serum sodium levels, in sub-cohort with high-risk factors
		OS			DFS
Sodium levels	Treatment	HR(95% CI)	pvalue		HR(95% CI)	pvalue
All patients
	S alone	1(reference)			1(reference)
	S+CT/CCRTunivariate	0.69(0.59-0.81)	5.22e-06		0.83(0.71-0.97)	0.0157
	S+CT/CCRTmultivariate	0.69(0.59-0.81)	7.55e-06		0.83(0.71-0.97)	0.0178
Subgroup 1
	S alone	1(reference)			1(reference)
	S+CT/CCRTunivariate	0.56(0.42-0.75)	0.000121		0.64(0.48-0.84)	0.00156
	S+CT/CCRTmultivariate	0.55(0.4-0.75)	0.000205		0.62(0.46-0.85)	0.00228
Subgroup 2
	S alone	1(reference)			1(reference)
	S+CT/CCRTunivariate	0.75(0.55-1.02)	0.0698		0.85(0.63-1.16)	0.309
	S+CT/CCRTmultivariate	0.63(0.45-0.87)	0.00573		0.76(0.55-1.04)	0.0899
Subgroup 3
	S alone	1(reference)			1(reference)
	S+CT/CCRTunivariate	0.86(0.6-1.23)	0.401		1.11(0.78-1.57)	0.563
	S+CT/CCRTmultivariate	0.85(0.58-1.25)	0.413		1.15(0.8-1.66)	0.456
Subgroup 4
	S alone	1(reference)			1(reference)
	S+CT/CCRTunivariate	0.72(0.53-0.99)	0.0421		0.91(0.67-1.22)	0.521
	S+CT/CCRTmultivariate	0.75(0.53-1.06)	0.101		0.95(0.69-1.31)	0.767

## Sheet: Table S5
Supplementary Table S5. Cox regression for adjuvant therapy by serum sodium levels, in sub-cohort with low-risk factors
		OS			DFS
Sodium levels	Treatment	HR(95% CI)	pvalue		HR(95% CI)	pvalue
All patients
	S alone	1(reference)			1(reference)
	S+CT/CCRTunivariate	0.81(0.56-1.18)	0.268		0.93(0.67-1.29)	0.658
	S+CT/CCRTmultivariate	0.8(0.55-1.17)	0.245		0.93(0.66-1.3)	0.675
Subgroup 1
	S alone	1(reference)			1(reference)
	S+CT/CCRTunivariate	0.52(0.27-0.98)	0.0418		0.57(0.31-1.04)	0.0652
	S+CT/CCRTmultivariate	0.52(0.26-1.04)	0.0639		0.57(0.3-1.11)	0.0973
Subgroup 2
	S alone	1(reference)			1(reference)
	S+CT/CCRTunivariate	0.9(0.44-1.85)	0.775		1.03(0.52-2.04)	0.925
	S+CT/CCRTmultivariate	0.84(0.36-1.94)	0.686		1.07(0.49-2.31)	0.867
Subgroup 3
	S alone	1(reference)			1(reference)
	S+CT/CCRTunivariate	1.02(0.45-2.32)	0.96		1.11(0.55-2.24)	0.777
	S+CT/CCRTmultivariate	0.97(0.4-2.38)	0.953		1.35(0.62-2.92)	0.447
Subgroup 4
	S alone	1(reference)			1(reference)
	S+CT/CCRTunivariate	1.13(0.45-2.79)	0.798		1.3(0.63-2.66)	0.48
	S+CT/CCRTmultivariate	1.23(0.44-3.46)	0.689		1.39(0.6-3.24)	0.44
